# Supplementary material for: Glyceryl Trinitrate Enhances Caffeine Cytotoxicity Under Metabolic Stress in Cancer Cells
Source: Molecules. 2026 Jun 4;31(11):1946. doi: 10.3390/molecules31111946 (PMC13257612; doi:10.3390/molecules31111946)
Supplement: Supplementary file 1 [file molecules-31-01946-s001.zip]

Archive with 2 entries (2 files):
- molecules-4302879-Figure S1.pdf
- molecules-4302879-supplementary.pdf
